# Supplementary material for: Reduced SNP Panels for Genetic Identification and Introgression Analysis in the Dark Honey Bee (Apis mellifera mellifera)
Source: PLoS One. 2015 Apr 13;10(4):e0124365. doi: 10.1371/journal.pone.0124365 (PMC4395157; doi:10.1371/journal.pone.0124365)
Supplement: S1 Table — (XLSX) [file pone.0124365.s003.xlsx]

## Sheet: Input file
S1 Table. Input file containing the 1183 coded SNPs for the 113 honey bee samples.
Sample ID	Population	AMB-00733344	est1128	AMB-00120904	ahb1172	AMB-00087121	AMB-00711538	est1030	ahb1068	ahb1080	ahb958	ahb906	AMB-01103568	AMB-00957883	ahb1368	est1224	est1223	est1222	AMB-00137321	AMB-00158028	ahb1569	est325	AMB-00642179	AMB-01115569	AMB-00822311	AMB-00695511	AMB-00782039	AMB-00783213	AMB-01065251	est232	AMB-00179078	AMB-01074696	est788	est775	est763	ahb1376	ahb1387	AMB-00659936	AMB-00812417	AMB-00151688	AMB-00584678	est662	AMB-00528196	AMB-00528349	AMB-00307538	AMB-00415610	ahb439	AMB-00346857	ahb497
1	France	10	12	10	10	12	11	13	12	10	12	13	10	0	12	10	12	12	12	10	10	10	12	12	12	10	12	12	12	12	10	13	12	12	12	12	10	12	12	12	12	12	10	12	12	10	12	12	12
2	France	10	12	10	12	12	11	13	12	10	12	13	10	0	12	12	12	12	12	10	10	10	12	12	12	10	12	12	12	12	10	13	12	12	12	12	10	12	12	12	12	10	12	12	12	12	12	12	12
3	France	10	10	10	12	12	11	13	12	10	12	13	10	0	12	12	12	12	12	10	10	10	12	12	12	10	12	12	12	12	10	13	12	12	12	12	10	12	12	12	12	10	12	10	12	12	0	12	12
4	France	10	12	10	12	12	11	13	12	10	12	13	12	12	10	12	10	12	10	0	13	12	10	12	10	12	10	10	10	10	12	13	12	12	13	10	12	12	12	12	12	12	10	12	12	10	12	12	12
5	France	10	12	11	12	12	10	10	10	10	12	13	12	10	10	12	10	12	12	0	13	12	10	12	10	10	10	12	12	10	12	13	12	10	12	12	10	13	12	10	10	10	12	10	12	12	12	12	12
6	France	10	12	11	12	12	11	10	10	10	10	13	12	10	10	12	10	12	10	0	13	12	10	12	10	12	10	10	10	10	10	13	12	12	13	10	12	0	12	12	12	10	12	12	12	12	0	12	12
7	France	10	12	11	12	12	10	10	10	10	12	13	12	10	10	12	10	10	10	13	13	12	10	10	10	12	10	10	10	10	12	13	12	12	13	10	12	12	12	0	10	10	12	10	12	12	12	12	12
8	France	10	12	11	12	12	11	10	10	10	10	12	10	12	10	10	12	12	10	10	13	12	12	12	10	12	10	10	10	10	12	13	10	12	13	10	12	12	12	12	10	10	12	10	12	12	10	12	12
9	France	10	12	11	12	12	10	10	0	10	12	13	12	10	10	12	10	12	10	13	13	12	12	12	10	12	10	10	10	10	12	13	12	12	13	10	12	0	10	12	12	10	12	10	12	12	12	12	12
10	France	10	12	10	12	12	10	10	10	10	12	13	10	10	12	12	12	12	12	10	10	12	10	12	10	12	10	10	10	10	12	13	10	12	13	10	12	12	10	12	12	10	12	10	12	12	12	10	12
11	France	10	12	11	12	12	10	10	10	10	12	13	12	10	10	12	10	12	12	0	13	12	10	12	10	12	10	10	10	10	10	13	10	12	13	10	12	12	10	12	10	10	12	12	12	12	0	12	12
12	France	10	12	10	12	12	10	10	0	10	12	13	12	10	10	12	10	10	10	0	13	12	10	12	10	12	10	10	10	10	12	13	10	12	13	10	12	0	12	12	12	12	10	12	12	10	12	12	12
13	France	10	12	11	12	12	11	10	12	12	12	13	12	10	10	12	10	12	10	13	13	12	10	10	10	12	10	10	10	10	10	13	12	10	12	10	12	13	12	10	12	12	12	10	12	12	12	12	12
14	France	10	12	11	12	12	11	10	10	10	12	13	12	10	10	12	10	12	12	13	13	12	12	10	10	12	10	10	10	10	12	13	10	12	13	10	12	0	12	12	10	10	12	10	12	12	12	10	12
15	France	10	12	10	12	12	10	10	10	10	10	13	12	10	10	12	10	12	10	13	13	12	10	10	10	12	10	10	0	10	10	13	10	12	0	10	12	0	12	12	10	10	12	12	12	0	0	12	0
16	Belgium	10	12	11	12	12	10	10	10	10	12	13	12	10	10	12	10	12	10	13	13	12	12	10	10	12	10	10	10	10	12	13	10	12	13	10	12	12	10	12	10	10	12	12	12	12	12	10	12
17	Belgium	10	12	10	12	12	10	10	10	10	12	13	12	10	10	12	10	12	10	13	13	10	10	12	10	12	10	10	10	12	10	10	12	12	13	10	12	0	10	12	10	10	12	10	12	12	12	12	10
18	Belgium	12	12	11	12	12	11	13	12	12	12	12	10	12	10	12	10	10	10	13	13	12	12	10	10	12	10	10	10	10	10	13	12	12	13	10	12	12	12	0	10	10	12	10	12	12	12	12	12
19	Denmark	10	12	11	12	12	10	10	10	10	12	13	12	10	10	12	10	12	10	10	13	12	12	12	10	12	10	10	0	12	12	13	10	12	13	10	12	12	10	0	12	12	10	12	12	12	10	12	12
20	Denmark	12	10	10	10	12	10	10	10	10	12	13	12	10	10	12	10	12	10	13	13	12	12	12	10	12	10	10	0	12	12	13	10	12	13	10	12	0	10	12	12	10	12	10	12	12	0	12	12
21	Denmark	10	10	10	12	12	10	10	10	10	12	13	12	10	10	12	10	10	10	13	13	12	10	12	10	12	10	10	10	10	12	13	10	12	13	10	12	0	10	12	10	10	12	10	12	12	12	12	12
22	Denmark	10	12	11	12	12	10	10	10	10	12	13	12	10	10	12	10	10	10	13	13	12	10	12	10	12	10	10	10	12	12	13	10	12	13	10	12	0	10	12	10	10	12	10	12	12	0	12	12
23	Denmark	10	12	11	12	12	10	10	10	10	12	13	12	10	10	12	10	10	10	10	13	12	12	12	10	12	10	10	10	10	12	13	10	12	13	10	12	0	10	12	12	10	12	10	12	12	12	12	12
24	Denmark	10	12	11	12	12	10	10	10	10	12	13	12	10	10	10	10	10	10	13	13	12	12	12	10	12	10	10	10	10	12	13	10	12	13	10	12	13	10	12	12	10	12	10	12	0	0	12	12
25	Denmark	10	12	11	12	12	10	10	10	10	12	13	12	10	10	12	10	12	10	10	13	12	10	12	10	12	10	10	10	10	12	13	10	12	13	10	12	0	10	12	10	10	12	10	12	12	0	12	12
26	Denmark	10	12	11	12	12	10	10	10	10	12	13	12	10	10	12	10	10	10	13	13	12	10	12	10	12	10	10	10	10	12	13	10	12	13	10	12	0	10	12	10	10	12	10	12	12	0	12	12
27	Denmark	10	10	11	12	12	10	10	10	10	12	13	12	10	10	10	10	10	12	13	13	12	12	12	10	12	10	10	10	12	12	13	10	12	13	10	12	0	10	12	12	10	12	10	10	12	12	12	12
28	Denmark	10	12	10	12	12	10	10	10	10	12	13	12	10	10	12	10	10	12	13	13	12	12	10	10	12	10	10	10	10	12	13	10	12	13	10	12	12	10	12	12	10	12	12	10	12	10	12	10
29	Holland	10	12	11	12	12	10	10	10	10	10	13	12	10	10	12	10	12	10	13	13	12	10	10	10	12	10	10	10	10	12	13	10	12	13	10	12	0	10	12	12	10	12	12	12	12	12	10	12
30	Holland	10	12	11	12	12	10	10	10	10	12	13	12	10	10	12	10	10	12	0	13	12	10	10	10	12	10	10	10	10	12	13	10	12	13	10	12	12	12	12	12	10	12	10	12	12	12	12	12
31	Holland	10	12	11	12	12	10	10	10	10	12	13	12	10	12	10	12	12	12	13	13	12	12	12	10	12	10	10	10	10	12	13	12	12	13	10	12	13	12	12	10	10	12	12	12	12	0	12	12
32	Holland	10	12	11	12	12	10	10	10	10	12	13	12	10	10	12	10	12	10	0	13	12	10	10	10	12	10	10	10	10	12	13	10	12	13	10	12	12	12	12	12	10	12	10	12	12	12	12	12
33	Holland	10	12	11	12	12	10	10	10	10	12	13	12	10	10	12	10	10	10	13	13	12	12	12	10	12	10	10	10	10	12	13	10	12	13	10	12	0	10	12	10	10	10	12	10	12	12	12	12
34	Holland	10	12	11	12	12	10	10	12	10	12	13	12	10	10	12	10	10	10	0	13	10	12	12	10	12	10	10	10	10	12	13	12	12	13	10	12	0	10	12	12	10	12	12	12	12	12	12	12
35	Holland	10	12	11	12	12	10	10	10	10	12	13	12	10	10	12	10	10	10	13	13	12	12	10	10	12	10	10	10	10	12	13	10	12	13	10	12	12	10	12	10	10	12	12	12	12	0	12	12
36	Holland	10	12	11	12	12	10	10	10	10	12	13	12	10	10	12	10	12	10	13	13	12	10	10	10	12	10	10	10	10	10	13	12	10	12	12	10	0	12	12	10	10	12	12	12	12	12	12	12
37	Holland	10	12	11	12	12	10	10	10	10	0	13	12	10	12	10	12	12	10	13	13	12	10	12	10	12	10	10	10	10	12	13	12	12	13	10	12	0	12	12	10	10	12	10	12	12	12	12	12
38	Holland	10	12	11	12	12	10	10	10	10	12	13	12	10	10	12	10	10	12	13	13	12	10	10	10	12	10	10	10	10	12	13	10	12	13	10	12	0	10	12	12	10	12	10	12	0	12	10	12
39	Holland	10	12	11	12	12	11	10	10	10	12	13	12	10	10	12	10	10	12	13	13	12	10	10	10	12	10	10	0	10	12	13	10	12	13	10	12	0	10	12	10	10	12	12	12	12	12	12	12
40	Holland	10	12	11	12	12	10	10	10	10	12	13	12	10	10	12	10	12	12	13	13	12	10	10	10	12	10	10	10	10	12	13	10	12	13	10	12	0	12	12	12	10	12	12	12	12	12	12	12
41	Holland	10	12	11	12	12	10	10	10	10	12	13	12	10	10	12	10	10	10	13	13	12	10	10	10	12	10	10	10	10	12	13	10	12	13	10	12	13	12	10	10	10	12	12	12	12	0	12	12
42	Holland	10	12	11	12	12	10	10	10	10	10	12	12	10	12	10	12	12	10	10	13	10	12	12	10	12	10	10	10	12	12	13	12	10	12	12	10	12	10	12	12	10	12	12	12	12	12	12	12
43	Holland	10	12	11	12	12	10	10	10	10	12	13	12	12	10	12	10	12	12	13	13	12	10	12	10	12	10	10	10	10	12	13	12	12	13	10	12	0	10	12	10	10	12	12	12	12	12	12	12
44	Switzerland	10	12	11	12	12	10	10	10	10	12	13	12	10	12	10	12	12	10	10	13	12	12	10	10	12	10	10	10	10	12	13	10	12	13	10	12	13	12	12	12	10	12	10	12	12	12	12	12
45	Switzerland	0	10	11	12	12	10	10	10	10	12	13	12	10	10	12	10	10	10	0	13	12	12	12	10	12	10	10	10	10	12	13	10	12	13	10	12	13	12	10	10	10	12	10	10	12	12	12	12
46	Switzerland	10	12	10	12	12	11	10	0	10	10	13	12	10	10	12	10	10	12	13	13	12	10	10	10	12	10	10	10	10	10	13	10	12	13	10	12	0	12	12	10	10	12	10	12	12	0	12	12
47	Switzerland	10	12	11	10	12	10	10	10	10	12	13	12	10	10	12	10	10	10	13	13	12	10	12	10	12	10	10	10	10	12	13	12	12	13	10	12	12	10	12	10	10	12	12	12	12	12	12	12
48	Switzerland	12	10	10	12	12	10	13	12	10	12	12	10	10	10	12	10	10	10	0	13	12	10	12	10	12	10	10	10	10	12	13	10	12	13	10	12	12	12	12	10	10	10	12	10	12	0	12	12
49	Switzerland	12	12	11	12	12	10	10	12	10	12	13	12	10	10	12	10	10	10	0	13	12	10	10	10	12	10	10	10	10	12	13	10	12	13	10	12	12	12	12	12	10	12	12	12	12	12	12	12
50	Scotland	10	12	11	12	12	10	10	10	10	12	13	12	10	12	10	12	12	12	0	13	12	10	10	10	12	10	10	10	10	12	13	12	10	12	10	12	0	10	12	12	12	12	10	12	12	0	12	12
51	Scotland	10	12	11	12	12	11	10	10	10	12	13	12	10	12	10	12	12	12	13	13	12	10	10	10	10	10	12	12	12	12	10	12	12	13	10	12	0	10	12	12	12	12	10	12	12	0	12	12
52	Scotland	10	12	11	12	12	10	10	10	10	12	12	12	10	10	12	10	12	10	13	13	12	10	10	10	12	10	10	10	10	12	13	12	10	12	10	12	0	10	12	12	10	12	12	12	12	0	12	12
53	Scotland	10	12	11	12	12	10	10	10	10	12	13	12	10	10	12	10	12	10	13	13	12	10	10	10	10	10	12	12	12	12	13	12	12	13	10	12	0	10	12	12	10	12	12	12	12	0	12	12
54	Scotland	10	12	11	12	12	10	10	10	10	12	13	12	10	10	12	10	12	10	13	13	12	10	10	10	10	10	12	12	12	12	10	10	12	13	10	12	0	10	12	12	12	12	12	12	12	0	12	10
55	Scotland	10	12	11	12	12	10	10	10	10	12	13	12	10	12	10	12	12	12	13	13	12	10	10	10	12	10	10	10	10	12	13	10	12	13	10	12	0	12	12	10	10	12	10	12	12	0	12	10
56	Scotland	10	12	11	12	12	11	10	10	10	12	12	10	10	10	12	10	12	12	13	13	12	10	10	10	12	10	10	10	12	12	13	10	12	13	10	12	12	10	12	12	10	12	12	12	12	0	12	12
57	Scotland	10	12	11	12	12	11	10	0	10	12	13	12	10	10	12	10	12	10	0	13	12	12	10	10	10	10	12	12	12	12	13	12	12	13	10	12	0	10	12	12	10	12	12	12	12	0	12	12
58	Scotland	10	12	11	12	12	10	10	10	10	12	13	12	10	10	12	10	10	10	13	13	12	12	10	10	12	10	10	10	10	12	13	10	12	13	10	12	13	12	0	12	12	12	12	12	12	0	12	12
59	Scotland	10	12	11	12	12	10	10	10	10	12	13	12	10	10	12	10	12	12	13	13	12	10	10	10	12	10	10	10	10	12	13	10	12	13	10	12	0	10	12	10	10	12	12	12	12	12	12	10
60	Norway	10	12	11	12	12	10	10	10	10	12	13	12	10	10	12	10	12	12	13	13	12	12	12	10	12	10	10	10	10	10	13	10	12	13	10	12	12	12	12	10	10	12	12	12	12	12	12	12
61	Norway	10	12	11	12	12	10	10	10	10	12	13	12	10	12	10	10	12	12	0	13	12	10	12	10	12	10	10	10	10	12	13	10	12	13	10	12	0	12	12	12	10	12	12	12	12	0	12	12
62	Norway	10	12	11	12	12	10	10	10	10	12	13	12	10	10	12	10	10	10	13	13	12	12	12	10	12	10	10	10	10	12	13	10	12	13	10	12	0	10	12	12	12	10	12	12	12	12	12	12
63	Norway	10	12	11	12	12	10	10	10	10	12	13	12	10	10	12	10	10	10	13	13	12	12	10	10	12	10	10	10	10	12	13	10	12	13	10	12	0	10	12	12	10	12	12	12	12	0	12	10
64	Norway	10	12	11	12	12	10	10	10	0	12	13	12	10	10	12	10	12	12	0	13	12	10	12	10	12	10	10	0	10	12	13	10	12	0	10	12	12	10	0	10	10	12	12	12	0	12	12	0
65	Norway	10	12	11	12	12	10	10	10	10	12	13	12	10	10	12	10	12	10	10	13	12	12	10	10	12	10	10	10	10	12	13	12	12	13	10	12	12	12	12	10	10	12	10	12	12	12	12	12
66	Norway	10	12	11	12	12	10	10	10	10	12	13	12	10	10	12	10	12	10	13	13	12	10	10	10	12	10	10	0	10	12	13	10	12	13	10	12	0	10	12	10	10	12	12	12	12	12	12	12
67	Norway	10	12	11	12	12	10	10	10	10	12	13	12	10	10	12	10	10	12	13	13	12	10	12	10	12	10	10	10	10	12	13	10	12	13	10	12	0	12	12	12	10	12	12	12	12	12	12	12
68	Norway	10	12	11	12	12	10	10	10	10	12	13	12	10	10	12	10	12	10	0	13	12	10	12	10	10	10	10	10	10	12	13	10	12	13	10	12	0	12	12	12	10	12	12	12	12	0	12	12
69	Norway	10	12	11	12	12	11	10	10	0	12	13	12	10	10	12	10	10	12	13	13	12	12	10	10	12	10	10	0	10	12	13	10	12	0	10	12	12	12	0	10	10	12	12	12	0	12	12	0
70	England	10	12	11	12	12	10	10	10	10	12	13	12	10	10	12	10	12	10	10	13	12	10	12	10	12	10	10	10	10	12	13	12	12	13	12	10	0	10	12	10	10	12	12	12	12	10	12	12
71	England	10	12	11	12	12	10	10	10	10	12	13	12	10	10	12	10	12	10	13	13	12	12	10	10	12	10	10	12	12	12	13	12	10	12	10	12	13	12	10	10	10	12	10	10	0	12	12	12
72	England	12	12	11	12	12	10	13	12	10	10	12	12	10	10	12	10	10	10	10	13	12	12	10	10	12	10	10	12	10	12	13	12	12	13	10	12	0	10	12	12	10	12	10	12	12	10	12	12
73	England	10	12	11	12	12	10	10	10	10	12	13	12	10	12	10	12	12	10	13	13	12	10	12	10	12	10	10	10	10	12	13	10	12	13	10	12	0	10	12	12	10	12	12	12	12	0	12	12
74	England	10	10	11	12	12	10	10	10	10	12	13	10	10	10	12	10	12	12	13	13	12	12	12	10	12	10	10	10	10	12	13	10	12	13	10	12	0	10	12	12	10	12	12	12	12	12	12	10
75	England	10	10	10	10	12	11	13	12	12	10	13	12	10	12	10	12	12	12	10	13	12	12	10	10	12	10	10	12	10	12	13	12	12	13	10	12	0	10	12	12	10	12	12	12	12	12	12	12
76	England	12	12	11	12	12	10	13	12	10	10	12	12	10	10	10	10	10	10	13	13	10	10	12	10	12	10	10	10	10	12	13	10	12	13	10	12	0	12	12	10	10	12	12	12	12	10	12	12
77	England	10	12	11	12	12	10	10	10	12	12	12	10	10	10	12	10	10	12	0	13	10	12	12	10	12	10	10	10	10	10	10	10	12	13	10	12	12	12	12	10	10	12	12	12	12	12	12	12
78	Italy	12	10	10	10	12	11	13	12	12	12	12	10	12	12	10	12	12	10	10	13	10	12	12	12	10	10	12	12	12	10	10	12	12	12	12	10	13	12	10	12	12	10	12	10	12	10	12	10
79	Italy	12	10	10	10	10	11	13	12	12	12	12	10	12	12	10	12	12	12	10	13	12	12	12	12	10	10	12	12	12	10	13	12	10	12	12	10	13	12	10	12	12	10	12	10	12	10	12	10
80	Italy	12	12	10	10	10	11	13	12	12	10	12	10	12	12	10	12	12	12	10	13	10	12	12	12	10	10	12	12	12	12	10	12	12	12	12	10	13	12	10	12	12	10	12	12	12	10	12	10
81	Italy	12	10	10	10	12	11	13	12	12	12	12	10	12	12	10	12	12	12	10	13	10	12	12	12	10	10	12	12	12	10	13	12	12	12	12	10	13	12	10	12	12	10	12	12	12	10	12	10
82	Italy	12	10	10	10	10	11	13	12	12	12	12	10	12	12	10	12	12	12	10	13	10	12	12	12	10	10	12	12	12	12	10	12	10	12	10	10	13	12	10	12	12	10	12	10	12	10	12	10
83	Italy	12	10	10	10	10	11	13	12	12	12	12	10	12	12	10	12	12	12	10	10	10	12	12	12	10	10	12	12	12	10	10	12	12	12	12	10	12	12	12	12	12	10	12	10	12	10	12	12
84	Italy	12	10	10	10	12	11	13	12	12	12	13	12	12	12	10	12	12	12	10	13	10	12	12	12	10	10	10	10	12	10	13	12	12	12	12	10	12	12	12	12	12	10	12	10	12	10	12	10
85	Italy	12	10	10	10	12	11	13	12	0	12	12	10	12	12	10	12	12	12	10	13	10	12	12	12	10	10	12	12	12	10	10	12	10	12	12	12	13	12	10	12	12	10	12	10	12	10	12	0
86	Italy	12	10	11	10	12	11	13	12	12	12	12	10	12	12	10	12	12	12	10	13	10	12	12	10	10	10	12	12	12	10	13	12	10	12	10	10	13	12	10	12	12	10	12	10	12	10	12	10
87	Italy	12	10	10	10	12	11	13	12	12	12	12	0	12	12	10	12	12	12	10	13	10	12	12	12	10	10	12	0	12	12	10	12	10	12	12	10	13	12	10	12	12	10	12	10	12	10	12	12
88	Italy	12	10	10	10	12	11	13	12	12	12	12	10	10	12	10	12	12	12	10	13	10	12	12	12	10	10	12	12	12	12	10	12	10	12	12	10	13	12	10	12	12	10	12	10	12	10	12	10
89	Italy	12	10	10	10	12	11	13	12	12	10	13	10	12	12	10	12	10	12	10	13	10	12	12	10	10	10	12	12	12	10	10	12	12	12	12	12	13	12	10	12	12	10	12	10	12	10	12	10
90	Italy	12	10	10	10	12	11	13	12	12	10	13	10	12	12	10	12	12	12	10	13	10	12	12	12	10	10	12	12	12	10	10	12	12	12	12	10	13	12	10	12	12	10	12	10	12	10	12	10
91	Italy	12	10	10	10	12	11	13	12	12	12	12	10	12	12	10	12	12	12	10	13	10	12	12	12	10	10	12	12	12	12	10	12	12	12	12	10	13	12	10	12	12	10	12	10	12	10	12	10
92	Italy	12	10	10	10	12	11	13	12	12	10	12	10	12	12	10	12	12	10	13	13	10	12	12	12	10	10	12	12	12	12	10	12	12	12	12	10	13	12	10	12	12	10	12	10	12	10	12	10
93	Italy	12	10	10	10	12	11	13	12	12	10	12	10	12	12	10	12	12	10	13	13	10	12	12	12	10	10	10	12	12	10	10	12	12	12	12	10	13	12	10	12	12	10	12	10	12	10	12	10
94	Italy	12	10	10	10	12	11	13	12	12	10	12	10	12	12	10	12	12	12	13	13	10	12	12	12	10	10	10	12	10	10	10	12	10	12	12	10	13	12	10	12	0	10	12	10	12	10	12	12
95	Serbia	12	10	10	10	12	11	13	12	12	10	12	10	12	12	12	12	12	12	10	10	10	10	12	12	10	10	12	12	12	10	10	12	10	12	12	10	13	12	10	12	12	10	12	10	12	10	12	10
96	Serbia	12	10	10	10	12	11	13	12	12	12	13	10	12	12	10	12	12	10	10	13	10	12	12	12	10	10	12	12	12	10	10	12	10	12	12	10	13	12	10	12	12	10	12	12	12	10	12	10
97	Serbia	10	10	10	12	12	11	13	12	12	10	12	10	12	12	10	12	12	12	10	13	10	12	12	12	10	10	12	12	12	10	10	12	10	13	12	10	13	12	10	12	12	10	12	10	12	10	12	10
98	Serbia	12	10	10	10	12	11	13	12	12	12	12	10	10	12	10	12	12	12	10	13	10	12	12	12	10	10	12	12	12	10	10	12	10	12	12	10	13	12	10	12	12	10	12	10	12	10	12	10
99	Serbia	12	10	10	12	12	11	13	12	12	10	12	12	12	12	10	12	12	10	0	13	10	12	12	12	10	10	12	12	12	10	10	12	10	12	10	10	13	12	10	12	12	10	12	10	12	10	12	10
100	Serbia	12	10	10	12	12	10	13	12	12	12	12	10	10	12	10	12	12	12	10	13	12	12	12	12	10	12	12	12	12	10	10	12	10	12	12	10	13	12	12	12	12	10	12	10	12	10	12	10
101	Serbia	12	10	10	12	12	11	13	12	12	10	12	10	12	12	10	12	12	12	10	13	10	12	12	12	10	10	12	12	12	10	10	12	10	12	12	10	13	12	0	12	12	10	12	10	12	10	12	10
102	Serbia	12	10	10	12	12	11	13	12	12	12	12	10	12	12	10	12	12	12	10	13	10	12	12	12	10	10	12	12	12	10	10	12	12	12	12	10	12	12	0	12	12	10	12	10	12	10	12	10
103	Croatia	12	10	10	12	12	11	13	12	12	12	12	10	12	12	10	12	12	12	10	13	10	12	12	12	10	10	12	12	12	10	10	12	10	12	12	10	13	12	10	12	12	10	12	10	12	10	12	12
104	Croatia	12	10	10	10	12	11	13	12	12	12	12	10	12	12	10	12	12	10	10	13	10	12	12	12	10	12	12	12	12	10	10	12	10	12	12	10	13	12	10	12	12	10	12	10	12	10	12	10
105	Croatia	12	10	10	10	12	11	13	12	12	10	12	10	12	12	10	12	12	12	10	13	10	12	12	12	10	10	12	12	12	10	10	12	12	12	12	10	13	12	10	12	12	10	12	10	12	10	12	10
106	Croatia	12	10	10	12	12	11	13	12	12	10	12	10	12	12	10	12	12	12	10	13	10	10	12	12	10	10	12	12	12	10	10	12	12	12	10	10	0	12	10	12	12	10	12	10	12	10	12	10
107	Croatia	10	10	10	10	12	11	13	12	12	10	13	10	12	12	10	12	12	12	10	13	10	12	12	12	10	10	12	12	12	10	10	12	10	12	12	10	13	12	0	12	12	10	12	10	12	10	12	10
108	Croatia	12	12	10	12	12	11	13	12	12	12	12	10	12	12	10	12	12	12	10	13	10	12	12	12	10	12	12	12	12	10	10	12	12	12	12	10	13	12	12	12	12	10	12	10	12	10	12	10
109	Croatia	12	10	10	12	12	11	13	12	12	12	12	10	12	12	10	12	12	12	10	13	10	12	12	12	10	12	12	12	12	10	10	12	12	12	12	10	13	12	10	12	12	10	12	10	12	10	12	10
110	Croatia	12	10	10	12	12	11	13	12	12	10	12	10	12	12	10	12	12	12	10	13	10	12	12	12	10	12	12	12	12	10	10	12	10	12	12	10	13	12	10	12	12	10	12	12	12	10	12	10
111	Croatia	12	10	10	10	12	11	13	12	12	10	12	10	12	12	10	12	12	12	10	13	10	12	12	12	10	10	12	12	12	10	13	12	12	12	12	10	13	12	10	12	12	10	12	10	12	12	12	10
112	Croatia	12	12	10	12	12	10	13	12	12	10	13	10	12	12	10	12	12	12	10	13	10	12	12	12	10	10	12	12	12	10	10	12	10	12	12	10	13	12	10	12	12	10	12	10	12	10	12	10
113	Croatia	12	12	10	10	12	11	13	12	12	10	12	10	12	12	10	12	12	12	10	13	10	12	12	12	10	10	12	12	12	12	10	12	10	12	12	12	13	12	10	12	12	10	12	10	12	10	12	10
[truncated: 1,135 more columns]
